# Supplementary material for: Palmitic acid and palmitoylation in cancer: Understanding, insights, and challenges
Source: Innovation (Camb). 2025 Apr 29;6(8):100918. doi: 10.1016/j.xinn.2025.100918 (PMC12347385; doi:10.1016/j.xinn.2025.100918)
Supplement: Data S1. Tables S1–S3 [file mmc1.xlsx]

## Sheet: Table S1
Table S1 Characteristic of enzymes for catalyzing palmitoylation: ZDHHC protein family
ZDHHC isoforms	Cellular localizations	High expression tissue	Some known substrates	Association with cancers
ZDHHC1	ER	Ovary, testis, endometrium, thyroid, kidney	p53, IGF2BP1, IFITM3	Downregulated in breast, prostate, colorectal cancers, lung adenocarcinoma, uterine corpus endometrial carcinoma and gastric cancers
				Upregulated in endometrial, renal, and pancreatic cancers
ZDHHC2	ER, Golgi	Thyroid, adrenal, kidney, brain	GAP43, PSD95, CD9, CD151, CKAP4	Downregulated in pancreatic cancer, hepatocellular carcinoma, gastric cancer
				Upregulated in renal cancer, lung adenocarcinoma
ZDHHC3	Golgi	Liver, brain, spleen and lung	NCAM, GluR1/2	Breast, prostate, renal, lung adenocarcinoma, and colorectal cancers
ZDHHC4	Golgi, ER	Thyroid, fat, kidney, ovary	Dopamine 2 receptor (D2R)	Renal cancer, lung adenocarcinoma
ZDHHC5	PM	Esophagus, heart, brain, skin, bladder	CTNND2, CD36, STAT3	Lung adenocarcinoma, glioma, and breast cancer,
ZDHHC6	ER	Small intestine, duodenum, Lymph node, kidney	MYD88, Calnexin, IP3R	Lung adenocarcinoma, colorectal cancers
ZDHHC7	Golgi	Bone marrow, lung, stomach	STAT3, SCRIB, SNAP25/23, GLUT4	Lung adenocarcinoma, glioma, and breast cancer,
ZDHHC8	Golgi, vesicle, mitochondrion	Fat, spleen,	D2R, eNOS, PALM	Lung adenocarcinoma, mesothelioma
ZDHHC9	ER, Golgi	Kidney, skeletal muscle, brain, lung and liver	cGAS, LDHA, N-RAS, Bip/GRP78,	Breast, colorectal, myeloma, glioblastoma, and prostate cancer
ZDHHC11	ER	Lung, duodenum	MCLN3,	Burkitt lymphoma, lung adenocarcinoma, gliomas, colorectal cancer,
ZDHHC12	ER, Golgi	Colon, stomach, small intestine,	CLDN3, NLRP3	Glioma, ovarian cancer, hepatocellular carcinoma
ZDHHC13	ER, Golgi	Esophagus, urinary bladder, colon, skin	Htt, PSD-95, SNAP25, MCAM, MC1R	Melanoma, skin carcinogenesis,
ZDHHC14	ER	Brain, endometrium, prostate	β2AR, PSD93	Downregulated in prostate and testicular germ cell tumor, burkitt lymphoma
				Upregulated in pancreatic cancer, gastric cancer
ZDHHC15	Golgi	Placenta, liver, lung, kidney, heart, and brain	PSD-95, GP130, Nrp2, CSP	Upregulated in glioblastoma, uterine corpus endometrial carcinoma
				Downregulated in ovarian serous cystadenocarcinoma, cervical squamous cell carcinoma, endocervical adenocarcinoma, lung adenocarcinoma
ZDHHC16	ER, cytoplasm	Lung, placenta, kidney	ZDHHC6, PLN, SETD2, PCSK9,	Glioblastoma, hepatocellular carcinoma, non-small-cell lung cancer
ZDHHC17	Golgi	Brain, endometrium, testis, pancreas, heart, and kidney	PSD-95, SNAP25, GAD-46, Caspase6, AKT1, Oct4A, AMPKα	Lung adenocarcinoma, hepatocellular carcinoma, glioblastoma
ZDHHC18	Golgi	Bone marrow, appendix, lymph node	β2AR, MDH2, cGAS	Glioma, ovarian cancer
ZDHHC19	ER, Golgi	Adrenal gland	R-Ras, p62	Glioblastoma, cervical cancer, kidney renal clear cell carcinoma, lung adenocarcinoma
ZDHHC20	PM, Golgi	Lung, thyroid, liver, colon, and prostate	EGFR, IFM3, CD80, YTHDF3	Ovarian, breast, kidney, colon, lung adenocarcinoma, pancreatic cancer, hepatocellular carcinoma and prostate cancer
ZDHHC21	PM	Brain, testis, hair follicles, endothelial cell	AK2, Fyn, Enos, α1D adrenoceptor	Urothelial, renal, acute myeloid leukemia and, pituitary tumor and non-small cell lung cancer
ZDHHC22	ER, Golgi, PM	Brain, eye, lung	KCNMA1, gp78GP78	ER negative breast cancer, lung adenocarcinoma
ZDHHC23	ER, PM	Brain, testis, brain, colon, kidney	KCNMA1, gp78GP78, PHF2	B-precursor acute lymphoblastic leukemia, hepatocellular carcinoma, glioblastoma, and renal cancer
ZDHHC24	ER, PM	Brain, pancreas, prostate, stomach	AKT1	Hepatocellular carcinoma

## Sheet: Table S2
Table S2 Enzymes responsible for catalyzing de-palmitoylation
De-palmitoylation	Localization	Function	Substrates
APT1	membrane, cytoplasm, ER, Golgi, nucleus, mitochondria	Hydrolyzes a broad profile of lyso-phospholipids and other long-chain mono-acyl glycerol esters, displaying depalmitoylating activity	Trimeric G alpha proteins, HRAS, and ADRB2
APT2	cytoplasm, PM	The auto-depalmitoylating activity on the Golgi constitutes a homeostatic regulation mechanism of APT levels at the Golgi	STAT3, GAP43, ZDHHC6, CD95, MAVS
PPT1	lysosome and late endosomes	Removing thioester-linked fatty acyl groups, function in vesicular depalmitoylation and lysosomal degradation, preference for cysteine residues that participate in disulfide bonds	AEG-1, CSPα
PPT2	lysosome	Similar architectural features and enzyme activity
ABHD17A	membrane	Depalmitoylating activity	Rap2b, NRAS, MAP6, and PSD95
ABHD17B	membrane	Depalmitoylating activity	DLG4/PSD95 and GAP43
ABHD17C	membrane	Hydrolyzes fatty acids from S-acylated cysteine residues in proteins, and exhibits depalmitoylating activity	NRAS and PSD95

## Sheet: Table S3
Table S3 ZDHHCs and their corresponding palmitoylation proteins
Protein	Palmitoylation Sites	Function	Other ZDHHCs	References
ZDHHC1
Gpm6a	Cys17, Cys18, Cys246	palmitoylation is required for regulating Procr protein stability by mediating the formation of lipid rafts	ZDHHC2	1
IFITM3	Cys71, Cys72, Cys105	inhibit IFITM3 lysosomal degradation and maintain its stability enhance antiviral activity	ZDHHC2, 5, 6, 7, 9, 14, 15, 20, 23	2
IGF2BP1	Cys337	palmitoylation of IGF2BP1 results in downregulated LIPG expression via m6A modification.		3
MCOLN3/TRPML3	Cys549, Cys550, Cys551	palmitoylation regulated surface expression and trafficking	ZDHHC1, 11	4
P53	Cys135, Cys176, Cys275	palmitoylation is required for the nuclear translocation of the tumor suppressor	ZDHHC1	5
XBP1	Cys325, Cys331, Cys339	palmitoylation promote XBP1 survival in GBM while inhibit palmitoylation trigger pro-apoptosis	ZDHHC6,17	6
NCDN	Cys3, Cys4	palmitoylation plays a role in specific endosomal targeting	ZDHHC11	7
ZDHHC2
ABCA1	Cys3, Cys23, Cys1110, Cys1111	palmitoylation is essential for its localization at PM and lipid efflux	ZDHHC8, 12, 15, 20, 21	8
AGK	Cys72	palmitoylation promotes translocation of AGK into the plasma membrane		9
AKAP79	Cys36, Cys129	palmitoylation is required for lipid raft association and contributes to plasma membrane		10
AKAP150	C36, 123S	palmitoylation promotes CFA-induced phosphorylation and synaptic expression of GluA1 subunit		11
CD151	Cys11, Cys15, Cys242, Cys243	palmitoylation is required for tetraspaninprotein interactions		12
CD86	Cys264	palmitoylation involved in the transport of CD86 to the surface of dendritic cells and its accumulation at the immunological synapse	ZDHH3, 6, 7	13
CD9	Cys9, Cys79, Cys87, Cys219	promoted the associations between CD9 and alpha3 integrin and protected it from lysosomal degradation		12
CKAP4	Cys100	palmitoylation is required for CKAP4 trafficking from the ER to the plasma membrane	ZDHHC5	14
DAT	Cys580	palmitoylation in regulation of transporter degradation	ZDHHC3, 8, 15, 17	15
eNOS3	Cys15, Cys5	palmitoylation is required for Golgi targeted and NO release	ZDHHC3, 7, 8, 21	16
Foxp3	Cys204, Cys218, Cys280, Cys281, Cys424	palmitoylation ablation diminishes the intranuclear expression of Foxp3 in peripheral immune organs and tumor-infiltrating Tregs	ZDHHC3, 7	17
Fyn	Cys3, Cys6	palmitoylation site is important for the plasma membrane targeting	ZDHHC3, 6, 7, 11, 15, 20, 21	18
GSDME	Cys407, Cys408	GSDME was palmitoylated on its C-terminal to promote its dissociation and increased chemotherapy drug-induced pyroptosis.	ZDHHC2, 7, 11, 15	19
Lck	Cys3, Cys26	palmitoylation is required for association of Lck with the plasma membrane	ZDHHC21	20
NDEL1	Cys273	Palmitoylation of Ndel1 reduced its interaction with cytoplasmic dynein resulting in reduced dynein activity measured by functional assays	ZDHHC3, 7	21
R7BP	Cys252, Cys253	palmitoylation augments function of R7·Gβ5·R7BP complexes by a membrane-anchoring mechanism		22
Nrf2	Cys514	palmitoylation inhibiting ubiquitination destruction via the proteasome and boosting nuclear translocation		23
nsP1	Cys417, Cys418, Cys419	palmitoylation promoted nsP1 palmitoylation and CHIKV replication		24
ZDHHC3
TLR2	Cys609	palmitoylation increases TLR2-dependent proinflammatory cytokine response by DCs	ZDHHC6, 7, 15	13
APT2/LYPA2	Cys2	palmitoylation promotes the interaction with membranes and bound to its substrate	ZDHHC7	25
CCR5	Cys321, Cys323, Cys324	absence of palmitoylation led to the sequestration of CCR5 in intracellular and decrease in plasma membrane expression	ZDHHC7, 15	26
CSP	CSP136, CSP4CL	palmitoylation is required for targeting to post-Golgi membranes	ZDHHC7, 15, 17	27
MHC-1	Unknown	palmitoylation negatively regulated MHC-I protein levels		28
DRD2	Cys443	palmitoylation of the receptor plays a role in stability and plasma membrane expression	ZDHHC4, 8	29
Galpha(q)	Unknown	palmitoylation is required for its plasma membrane and promote GPCR-mediated signal transduction	ZDHHC7	30
α6β4	Unknown	palmitoylation effects on endogenous integrin distribution and protein expression		31
ITGβ4	Cys732, Cys736, Cys738, Cys739, Cys742	ITGβ4 palmitoylation is required for its lipid raft localization and signaling activity		32
IFNGR1	Cys122	AP3D1 bound with and sorted palmitoylated IFNGR1 to lysosome for degradation		33
PD-L1	Cys272	prevent it targeting to lysosomes for degradation and inhibit the function of CD8+ T cells	ZDHHC9	34
RGS10	Cys60	palmitoylation involved in regulation action on GnRH-stimulated responses		35
SCRIB	Cys4, Cys10	palmitoylation is critical for SCRIB membrane targeting, cell polarity and tumor suppression	ZDHHC2, 7	36
SNAP25	Cys85, Cys88, Cys90, Cys92	palmitoylation effect on membrane binding	ZDHHC7, 8, 17	37
STAT3	Cys108, Cys687, Cys712	palmitoylation further promotes phosphorylation at the Y705 site of STAT3	ZDHHC5, 7, 19	38
STING	Cys88, Cys91	activation of STING and facilitating the type I IFN response		39
VMP1	Cys263, Cys278	palmitoylation of VMP1 regulated its subcellular location and enhanced the amount of small EV secretion		40
SCAP	Cys2264	palmitoylation antagonizes HACE1-mediated SCAP ubiquitination and reprograms cholesterol metabolis		41
NR2B	Cys849, Cys854, Cys871	palmitoylation influenced steady state surface expression of NMDA receptors		42
NR2A	Cys848, Cys853, Cys870	palmitoylation upregulates PTKs-dependent tyrosine phosphorylation and inhibits AP-2 mediated internalization of NMDA receptors		42
β-catenin	Cys466	palmitoylation inhibits CK1- and GSK3-directed phosphorylation of β-catenin and subsequent β-Trcp-mediated proteasomal degradation		43
ZDHHC4
TLR9	Cys265, Cys258	palmitoylates TLR9 in the Golgi, and regulates TLR9 trafficking to endosomes		44
CD36	Cys3, Cys7, Cys464, Cys466	palmitoylation maintain the localization on the plasma membrane as well as in lipid raft of hepatocytes	ZDHHC5	45
GSK3β	Cys14	GSK3β palmitoylation promotes tumorigenicity of glioblastoma stem cells		46
ZDHHC5
MAVS	Cys508, Cys79	palmitoylation stabilizes its aggregation on the mitochondrial outer membrane and promotes antiviral signaling	ZDHHC24	47
CLOCK	Cys194	palmitoylation prevents CLOCK from being degraded by ubiquitination		48
δ-Catenin	C960-1S	palmitoylation resulting in the translocations of δ-Catenin back into spine		49
DSG2	Cys635, Cys637	palmitoylation of Dsg2 regulates protein transport to the plasma membrane		50
EZH2	Cys571, Cys576	palmitoylation is required for EZH2 targeting to the Golgi apparatus		51
TrpM7	Cys1143, Cys1144, Cys1146	palmitoylation controls TrpM7 trafficking and subcellular distribution	ZDHHC17	52
Flotillin-1	Cys34	flotillin-1 palmitoylation alters its stability and membrane localization		53
Flotillin-2	Cys4, Cys20	palmitoylation regulates the protein stability, plasma membrane localization and function		54
Furin	Cys771	palmitoylation is required for the cleavage of the anthrax toxin		55
Golga7b	3CA	palmitoylation of Golga7b prevents clathrin-mediated endocytosis of DHHC5 then stabilizes it at the plasma membrane		50
Gp130	Unknown	GP130 palmitoylation increase membrane localization and promote the activation of IL-6/STAT3 signaling	ZDHHC8, 15	56
GSDMD	Cys191, Cys192	GSDMD-FL palmitoylation could be an essential molecular event in macrophage priming, and GSDMD-NT palmitoylation controls GSDMD membrane localization and activation	ZDHHC7, 9	57
KChIP2	Cys45, Cys46	palmitoylation-dependent distribution and trafficking are intrinsic properties		58
NAC1	Cys739	palmitoylation affects NCX1 inactivation and regulated cardiac Na transporters	ZDHHC17	59
NLRP3	Cys126, Cys130, Cys958	palmitoylation promotes NLRP3-NEK7 interaction, inflammasome assembly and activation	ZDHHC7, 12	60,61
NOD1/2	NOD1: Cys558, Cys567, Cys952; NOD2: Cys395, Cys1033	palmitoylation promotes recruitment of NOD1/2 to proper membrane for NF-κB activation and cytokine production		62
Beclin1	Cys137	palmitoylation promotes the formation of complex I and lipid kinase activity		63
PC7	Cys699, Cys704	palmitoylation mediates it trafficked to the cell surface for PA cleavage		55
PLM	Cys42	PLM palmitoylation is required for PLM-mediated inhibition of pump activity		64
RIPK1	Cys257	palmitoylation enhances RIPK1 kinase activity and promotes cell necroptosis		65
MLKL/pMLKL	Cys184, Cys269, Cys286	palmitoylation of MLKL and pMLKL promote membrane localization and protein stability	ZDHHC21	66
S1PR1	Cys328, Cys329, Cys331	palmitoylation of S1P1R determines Gi coupling and it’s signaling in a spatial/temporal manner		67
SSTR5	Cys319	SSTR5 palmitoylated would lead to pancreatic cancer cell proliferation		68
Rab7a	Cys83, Cys84	palmitoylation regulates the ability of Rab7 to interact with and recruit retromer to endosomes		69
ZDHHC6
AEG-1	Cys75	palmitoylation promote its degradation		70
AMFR/Gp78	Cys337, Cys340, Cys360, Cys371, Cys374, Cys352	Gp78 palmitoylation regulates its ER distribution	ZDHHC2, 11, 13, 24	71
ASAP2	Cys86	palmitoylation is required for the cleavage of ASAP2 and the maturation of the phagocytic cups		72
CANX	Cys502	palmitoylation facilitates the binding of calnexin to the ribosome-translocon complex to form a super-complex		73
FLT3-ITD	Cys563	palmitoylation restrained FLT3-ITD surface expression, signaling, and colonogenic growth of primary FLT3-ITD AML		74
IP3R	Cys56, Cys849	palmitoylation promotes intracellular Ca2+ release and mitochondrial Ca2+ uptake		75
MYD88	Cys113, Cys274	palmitoylation promotes TLR-NF-κB signaling activation		76
TFR1	Cys62, Cys67	palmitoylation impaired increased TFR1 endocytosis and delayed Tf recycling		77
ZDHHC7
ATG16L1	Cys153	palmitoylation increases LC3 lipidation process and autophagosome formation		78
Barttin	Cys54, Cys56	palmitoylation of barttin plays a role in chloride channel dysfunction in certain variants of Bartter syndrome.		79
APP	Cys186, Cys187	APP palmitoylation is required for ER exportation	ZDHHC21	80
ERα/AR	Cys451	palmitoylation is required for trafficking to the membrane	ZDHHC21	81
CFTR	Unknown	palmitoylation is required for proper trafficking of CFTR		82
Caveolin-1	Cys133, Cys143, Cys156	palmitoylation is essential for estradiol-induced CREB phosphorylation	ZDHHC4, 5, 7, 13	83
Fas/CD95	Cys199	palmitoylation prevents its degradation, promotes lipid raft localization and increasing apoptosis		84
FasL	Cys82	palmitoylation promotes FasL lipid raft localization		85
GLUT4	Cys223	translocate to the plasma membrane		86
HK1	Cys158, Cys217, Cys224, Cys665, Cys672, Cys685	palmitoylation controls HK1 targeting to the plasma membrane and subsequent secretion	ZDHHC14	87
JAMC	Cys264, Cys265	palmitoylation promotes its localization to tight junctions and inhibits trans-well migration of A549 lung cancer cells		88
ZDHHC8
PICK1	Cys414	palmitoylation is necessary for long-term synaptic depression		89
SLC7A11	Cys327	palmitoylation is essential for its stability and facilitate ferroptosis resistance		90
ZDHHC9
GLUT1	Cys207	palmitoylation promotes glioblastoma glycolysis and tumorigenesis		91
PD-1	Cys192	palmitoylation promote the trafficking to the recycling endosome and preventing its degradation		92
HRAS	Cys318, Cys319	palmitoylation controls the distribution over different subcellular compartments	ZDHHC14, 18	93
NRAS	Cys181	palmitoylation regulates its trafficking between the Golgi and PM		94
TC10	Cys206, Cys209	palmitoylation promotes inhibitory synapse formation		95
cGAS	Cys404, Cys405	palmitoylation promotes the dimerization and activation of cGAS		96
TIM-3	Cys296	preventing TIM-3 degradation and stabilized TIM-3, immune exhaustion and impaired anti-tumor immunity		97
ZDHHC9	Cys24, Cys25, Cys288	palmitoylation regulates ZDHHC9 activity		93
ZDHHC11
β2AR	Cys265	palmitoylation stabilize the receptor at the plasma membrane	ZDHHC9, 14, 18	98
ATGL	Cys15	palmitoylation is required for catalytically active for lipid droplets		99
ZDHHC12
CLDN3	Cys181, Cys182, Cys184	palmitoylation CLDN3 promotes tumorigenic promotion in ovarian cancer cells		100
MAVS	Cys79	palmitoylation enhanced MAVS aggregation and antiviral innate immunity upon viral infection in macrophages	ZDHHC24	101
NLRP3	Cys844	palmitoylation acts as a brake to turn NLRP3 inflammasome off through CMA pathway enhances NLRP3 degradation		102
Gephyrin	Cys212, Cys284	palmitoylation strengthen GABAergic synaptic transmission		103
ZDHHC13
DRP1	Unknown	palmitoylation enables the normal occurrence of the fission-fusion process		104
Huntingtin	Cys214, Cys105, Cys433, Cys3134, Cys3144	influence localization, clearance, aggregation or protein trafficking	ZDHHC17	105
DLK	Cys127	palmitoylation promotes DLK vesicle localization		106
MC1R	Cys78, Cys315	palmitoylation increased pigmentation, cell cycle arrest and control senescence and melanomagenesis		107
NMNAT2	Cys164, Cys165	palmitoylation is required for membrane association of NMNAT2 in primary sensory neurons	ZDHHC14, 17	108
PKM2	Cys31	palmitoylation impairs PKM2 tetramerization to inhibit its pyruvate kinase activity and endothelial glycolysis		109
ZDHHC14
ULK1	Cys927, Cys1003	palmitoylation is required for autophagy initiation and enhanced the phosphorylation of ATG14L		110
PSD93	Cys16, Cys18	palmitoylation is required for targeting of PSD93 to the AIS		111
Kv1 channels	Cys301, Cys311	palmitoylation is required for targeting lipid raft microdomains		112
ZDHHC15
CI-M6PR	Cys240, Cys244	palmitoylated CI-M6PR is necessary for efficient retrograde trafficking		113
CD-M6PR	Cys30, Cys34	palmitoylation leads to anchor the cytoplasmic tail to the lipid bilayer and normal trafficking and lysosomal enzyme sorting		114
JNK3	Cys462, Cys463	palmitoylation regulates JNK3 trafficking to cytoskeleton	ZDHHC20	115
Nrp2	Cys897	palmitoylation is required for its proper subcellular localization, cell surface clustering		116
KIBRA	Cys705, Cys711	palmitoylation leads to its degradation and regulates its subcellular localization and activity		117
PSD95	Cys2, Cys3	palmitoylation enhances vesicular trafficking		118
ZDHHC16
SORT1	Cys783	palmitoylated SORT1 enable to interact with VPS26 and efficient retrograde trafficking		113
PCSK9	Cys600	palmitoylation promotes the binding with PTEN and increased PTEN degradation and AKT activation		119
SETD2	CCys530, Cys574, Cys575, Cys785, Cys1680	palmitoylation is essential for the DDR and RAD51 foci formation after IR treatment		120
ZDHHC6	Cys328, Cys329, Cys343	palmitoylation affects the quaternary assembly, localization, stability, and function of ZDHHC6		121
ZDHHC17
AMKPα	Cys209, Cys543	palmitoylation modulated AMPK membrane association and activation in response to energy stress		122
AKT1	Cys77, Cys224	palmitoylation increases AKT kinase activity and oncogenic functions		123
Ankyrin-B	Cys60, Cys305, Cys347, Cys375, Cys406	promote dendritic localization of NaV1.2		124
CASP6	Cys264, Cys277	palmitoylation inhibits its activation		125
DLK	Cys127	palmitoylation is critical for DLK localization and function in cultured neurons		126
GAD65	N-terminal palmitoylation motif	palmitoylation enhances vesicular trafficking		127
HSP90α	Cys598, Cys599	palmitoylation promotes the conversion of androgen to estrogen via CYP19A1		128
ClipR-59	Cys534, Cys535	palmitoylation increases the binding of plasma and regulating AKT signaling and Glut4 membrane translocation		129
Oct4A	Cys198	palmitoylation maintains protein stability and enhance stem performance		130
SYT1	Cys74, Cys75, Cys77, Cys79, Cys82	palmitoylation enhances vesicular trafficking		127
SMAD7	Cys202, Cys225, Cys415, Cys417	palmitoylation promotes the translocation from the nucleus to the cytoplasm and protein stability		131
NLRP3	Cys419	promotes NLRP3 activation by interacting with NLRP3 and facilitating NEK7-NLRP3 interactions		60
I-Smads	Cys556	palmitoylation associates with the cellular membrane targeting		132
ZDHHC18
cGAS	Cys474	palmitoylation of cGAS restricted its enzymatic activity in the presence of double-stranded DNA		133
MDH2	Cys138	MDH2 palmitoylation sustains mitochondrial respiration and promotes the malignancy of ovarian cancer		134
VAMP7	Cys183	palmitoylation-deficient protein fails to be retained at the Golgi and to localize to the immune synapse upon T cell activation	ZDHHC20	135
ZDHHC19
R-RAS	Cys213	palmitoylation regulates its trafficking between the Golgi and PM		93
p62	Cys289, Cys290	palmitoylation enhances the affinity of p62 for LC3+ membranes and promotes autophagic degradation of p62-cargo complexes		136
SMAD3	Cys421	palmitoylation of Smad3 promoted activation of the transforming growth factor-beta signaling pathway		137
ZDHHC20
BMPR1a	Cys173, Cys175, Cys180	palmitoylation affects the localization and trafficking of BMPR1a and leads to altered BMP signaling		138
CD80	Cys261, Cys262, Cys266, Cys271	palmitoylation protected CD80 protein from ubiquitination degradation and ensured its accurate PM localization		139
EGFR	Cys1025, Cys1122	palmitoylation facilitates receptor inactivation		140
LAT	Cys26, Cys29	palmitoylation affects raft localization would be favored because of its palmitoylation		141
MBLAC2	Cys254	palmitoylation increased the ability of MBLAC2 to hydrolyze small molecules and acyl-protein substrates		142
ORAI1	Cys143	palmitoylation promotes TCR recruitment and signaling at the immune synapse between T cells and antigen presenting cells		143
YTHDF3	Cys474	palmitoylation inhibits the chaperone-mediated autophagic degradation of YTHDF3		144
ZDHHC5	Cy134, Cys236, Cys237	palmitoylation maintains ZDHHC5 and the Na-pump interaction		145
ZDHHC21
5-HT1AR	Cys417, Cys420	palmitoylation inhibition induced depression-like behavior		146
AK2	Cys4	palmitoylation activated OXPHOS in leukemic blasts		147
α1AR	Cys120	palmitoylation increase α1D adrenoceptor with ZDHHC21 in a molecular complex		148
Caveolin-2	Cys133	palmitoylation turnover of Cav-2 facilitated glucose uptake and fat storage through induction of lipogenic genes		149
CD4	Cys396, Cys399	palmitoylation and interaction with Lck contribute to the enrichment of CD4 in lipid rafts		150
FASN	Cys1317	palmitoylation decrease in FASN protein stability and fatty acid synthesis to inhibit DLBCL cell growth.	ZDHHC20	151
PECAM1	Cys595	palmitoylation is required for association with membrane microdomains and PECAM-1-mediated cyto-protection		152
PLCβ1	Cys17	palmitoylation impacts cellular localization thereby regulating the signaling activity of PLCβ1		153
TRPV2	Cys277	palmitoylation inhibits microglial Aβ phagocytosis		154
Tat	Cys31	palmitoylation is required for Tat to accumulate at the plasma membrane and affect PI (4,5) P2-dependent membrane traffic		155
ZDHHC22
CCN3	Cys241	palmitoylation impacts extracellular secretion of CCN3		156
mTOR	Cys361, Cys362	palmitoylation reduced mTOR stability, decreased the activation of the AKT signaling pathway		157
ZDHHC23
PHF2	Cys23	palmitoylation enhance ubiquitin-dependent degradation of PHF2		158
GFAP	Cys291	palmitoylation promoted astrocyte activation		159
Autopalmitoylation
TEAD	Cys359	palmitoylation is required for proper TEAD folding and stability, and binding with YAP		160
